# Supplementary material for: Causal effect of thyroid function on cortical brain structure: A two-sample Mendelian randomization study
Source: IBRO Neurosci Rep. 2026 Jun 15;21:114–21. doi: 10.1016/j.ibneur.2026.06.010 (PMC13293755; doi:10.1016/j.ibneur.2026.06.010)
Supplement: Supplementary Table S2 — Supplementary material [file mmc2.xlsx]

## Sheet: Table S1
Table S1. 10 index SNPs represented genetically predicted AIH
SNP	EFFECT_ALLELE	OTHER_ALLELE	EAF	BETA	SE	PVAL	NEAREST_GENES
rs11571297	C	T	0.375956	-0.275119	0.0316449	3.50026e-18	CTLA4
rs60946162	T	C	0.409726	-0.178185	0.0309876	8.91395e-09	LPP
rs1794511	G	T	0.0950159	0.7902	0.0409331	4.90795e-83	MTCO3P1
rs72891915	A	G	0.0386742	0.620986	0.0652438	1.76644e-21	GGNBP1
rs73744913	T	C	0.0767509	0.408607	0.0500197	3.11172e-16	RP3-468B3.2
rs4314495	G	A	0.160405	0.222572	0.0392648	1.44069e-08	GRM4
rs179247	G	A	0.578228	-0.27068	0.0301764	2.96756e-19	TSHR
rs11646791	A	G	0.311877	0.184703	0.032098	8.69661e-09	RP11-70D24.1
rs1893592	C	A	0.316961	-0.186428	0.03327	2.10063e-08	UBASH3A
rs4446155	A	G	0.458004	-0.173697	0.031531	3.61335e-08	IGLV3-21

## Sheet: Table S2
Table S2. 161 index SNPs represented genetically predicted AIT
SNP	EFFECT_ALLELE	OTHER_ALLELE	EAF	BETA	SE	PVAL	NEAREST_GENES
rs10088036	T	C	0.202386	0.0509561	0.00895669	1.27664e-08	CCDC26
rs10118880	A	G	0.723865	-0.0536397	0.00800465	2.06919e-11	MIR31HG
rs10259879	G	A	0.232149	0.061566	0.00853411	5.42875e-13	CARD11
rs10458381	T	C	0.316885	0.0953706	0.00766998	1.70294e-35	CAPZB
rs10494077	A	G	0.213435	0.114087	0.00864211	8.62979e-40	VAV3
rs10517086	A	G	0.280631	0.0636234	0.00794384	1.15505e-15	LINC02357
rs10748781	A	C	0.65262	-0.0777223	0.00753569	6.09818e-25	LINC01475
rs10761620	G	A	0.62544	-0.0618948	0.00742537	7.71259e-17	LINC02621
rs10814915	C	T	0.54448	-0.0691829	0.00719755	7.11541e-22	GLIS3
rs10858026	G	T	0.808713	0.0619928	0.00925068	2.06395e-11	OLFML3
rs10948107	A	G	0.202299	-0.0696913	0.0090272	1.16198e-14	SCIRT
rs10982895	C	T	0.0661887	0.0877586	0.0142945	8.28629e-10	TMOD1
rs111352680	A	G	0.322948	-0.0569433	0.00776401	2.22946e-13	TRAT1
rs11153047	C	T	0.449286	0.0434925	0.00727404	2.24316e-09	BEND3
rs113864961	A	G	0.160845	0.0603795	0.00972087	5.25376e-10	NFATC1
rs115621637	T	C	0.156302	0.0683333	0.00981945	3.42768e-12	RP11-47L11.1
rs11571297	C	T	0.372723	-0.120678	0.00747259	1.14762e-58	CTLA4
rs11596750	C	T	0.697632	-0.0428089	0.00780125	4.07784e-08	PRKCQ
rs1159737	G	A	0.470778	0.0408838	0.00722783	1.54536e-08	STMN2
rs11604605	C	T	0.272094	0.0441013	0.0080609	4.47487e-08	ENSG10010136340.1
rs11675342	T	C	0.441772	0.10747	0.00723016	5.62989e-50	AC141930.2,TPO
rs116776245	A	G	0.0832099	0.0826219	0.0127901	1.04809e-10	SYT6
rs11678056	C	T	0.125923	0.061695	0.0107258	8.81901e-09	B3GNT2
rs11683207	C	T	0.278738	-0.0549985	0.00807824	9.88098e-12	ZAP70
rs116909374	T	C	0.0303413	-0.206044	0.0220228	8.28514e-21	MBIP
rs11830537	T	C	0.0887212	0.0957251	0.0125054	1.93731e-14	RAPGEF3,SLC48A1
rs11948151	T	C	0.319895	0.0549643	0.00767105	7.76962e-13	CAPSL
rs1201535	G	T	0.74895	-0.0694787	0.00824317	3.49704e-17	CORO2A
rs1203943	C	T	0.792129	0.0993555	0.00899573	2.32434e-28	LNCNEF
rs12055488	G	A	0.372038	-0.06997	0.0074573	6.42688e-21	RP1-167A14.2
rs12129508	A	G	0.120666	0.0696587	0.0109294	1.8474e-10	RP3-395M20.9
rs1239704	A	G	0.69226	-0.0493018	0.00776898	2.21009e-10	DLEU1,DLEU7
rs12534921	C	T	0.189778	-0.057903	0.00926583	4.12848e-10	SKAP2
rs12563037	C	G	0.379503	-0.0429478	0.00741993	7.11574e-09	MANEAL
rs12736474	A	G	0.311525	0.0533748	0.00774905	5.66109e-12	RP11-16L9.2
rs12747843	T	A	0.302284	0.049287	0.00776646	2.208e-10	FCAMR
rs12897126	A	T	0.886754	-0.0866399	0.0112525	1.36458e-14	TSHR
rs12967678	A	G	0.117803	0.0687143	0.0110486	4.99436e-10	PTPN2
rs13137589	G	A	0.368628	-0.064955	0.00750925	5.14991e-18	TLR3
rs13179631	C	T	0.454212	-0.0397083	0.00727223	4.75412e-08	CTB-47B8.4
rs1317983	C	T	0.680337	0.103423	0.00781217	5.24445e-40	RP11-344J7.3
rs140367581	T	A	0.0227624	0.139219	0.0233918	2.65503e-09	PVT1
rs140508065	G	A	0.0270121	-0.129944	0.0227568	1.12881e-08	GPR83
rs141686764	G	A	0.0187411	-0.157986	0.0273236	7.37938e-09	RP11-208P4.1
rs142997491	G	A	0.0222737	0.134378	0.0238545	1.76876e-08	NOD2
rs1441172	T	C	0.312245	-0.0523616	0.00782743	2.23924e-11	LINC01953
rs147857072	C	T	0.0135215	-0.197278	0.032644	1.50977e-09	RP11-259K15.2
rs151233	T	C	0.122669	0.0896127	0.010832	1.30677e-16	APOBR,CLN3,RP11-231C14.10
rs1534424	C	A	0.398543	-0.057261	0.00735494	6.95024e-15	MIR3681HG
rs1547233	C	T	0.830394	-0.0524763	0.00954843	3.88929e-08	LINC00158
rs167479	G	T	0.576106	-0.0483851	0.00728042	3.01301e-11	RGL3
rs1701704	G	T	0.318622	0.078151	0.00765877	1.90064e-24	IKZF4
rs17209768	T	C	0.0356064	-0.21837	0.0201623	2.46434e-27	HLA-DRB9
rs17364832	G	T	0.291773	0.0748114	0.00784764	1.52827e-21	RP11-307N16.6,SPATA13
rs17766913	G	T	0.183968	0.0549592	0.00918935	2.22111e-09	TBC1D2
rs1790946	T	C	0.536771	-0.0485594	0.00720787	1.61696e-11	CD226
rs1884447	A	G	0.418303	0.0442934	0.00726392	1.0759e-09	RNF2
rs1989291	T	C	0.292138	0.0567215	0.0078724	5.79963e-13	TBX21
rs200293726	T	A	0.305221	-0.084972	0.00788141	4.21794e-27	LINC01229,MAFTRR
rs2041248	G	T	0.820153	-0.0646016	0.00931786	4.11718e-12	ADCY9
rs2046045	G	T	0.414365	0.12875	0.00726667	3.0486e-70	CTC-337B15.3,PDE8B
rs2068128	A	G	0.650427	-0.0594497	0.00754257	3.22478e-15	TG
rs2104047	C	T	0.693826	0.0580793	0.00783757	1.25951e-13	RAD51B
rs2235544	A	C	0.544934	-0.0563093	0.00722198	6.34308e-15	DIO1
rs2246704	C	T	0.386683	0.0424546	0.00737207	8.46915e-09	LL22NC03-44A4.3,YWHAH
rs229533	C	A	0.400046	0.0757326	0.00732104	4.432e-25	C1QTNF6
rs244686	C	T	0.74862	-0.070034	0.00822136	1.61585e-17	CTB-113I20.1
rs2919373	C	T	0.751827	0.0575238	0.00839054	7.09251e-12	NRG1
rs2972343	G	A	0.106123	-0.0926646	0.0118905	6.53431e-15	CTC-337B15.3
rs2976908	G	T	0.484902	-0.0623856	0.00723576	6.5887e-18	CTA-398F10.2
rs2983511	C	G	0.261916	-0.0838781	0.0082266	2.06681e-24	PDE10A
rs30233	A	G	0.586354	-0.053113	0.00730411	3.55059e-13	MIR193BHG
rs3103991	G	A	0.749037	0.0545286	0.00835018	6.56599e-11	SAMD12-AS1
rs3118470	C	T	0.439549	0.0648156	0.00723107	3.14557e-19	IL2RA
rs3184504	C	T	0.594828	-0.158708	0.007281	2.44343e-105	ATXN2,SH2B3
rs35717611	T	C	0.378528	0.0516223	0.00742979	3.70425e-12	SERTAD2
rs3751437	G	A	0.228425	0.0519869	0.00856213	1.26541e-09	FOXO1,RP11-350A18.2
rs3778607	G	A	0.462365	0.0492526	0.00724246	1.04232e-11	IRF4
rs3778753	G	A	0.439341	0.0466671	0.00724136	1.1596e-10	IRF5
rs41177	A	G	0.405317	-0.0509896	0.00734539	3.87347e-12	HORMAD2-AS1
rs4409785	C	T	0.165967	0.0832009	0.0095464	2.89668e-18	CTD-2564P9.4
rs4429345	G	A	0.445732	-0.04131	0.00724136	1.16528e-08	NSRP1
rs4481184	T	C	0.307116	-0.0468491	0.00781387	2.02698e-09	IGF2BP2
rs4698068	G	A	0.235947	0.0463369	0.00845269	4.20736e-08	CLNK
rs4766616	A	C	0.677212	0.0469924	0.00774782	1.31759e-09	RN7SKP250
rs4808779	G	A	0.654286	0.0558633	0.0075982	1.94984e-13	RPL39P38
rs4912068	G	C	0.088361	-0.0735868	0.0128929	1.14623e-08	AKR7A2
rs4933466	G	A	0.427402	-0.0425835	0.00733817	6.51313e-09	MED6P1
rs494317	A	G	0.423215	0.0402252	0.00725122	2.89988e-08	DPT,RP4-797M17.2
rs568999	C	G	0.316004	-0.0540817	0.00776558	3.30065e-12	MACIR
rs56983610	A	C	0.129857	-0.0993186	0.0108826	7.08598e-20	MICOS10
rs5757185	A	C	0.332292	0.0458586	0.00760815	1.66452e-09	FAM227A
rs592672	C	T	0.252137	-0.0493271	0.00831739	3.01821e-09	CCBE1
rs61731111	T	C	0.0546138	-0.0897613	0.0163034	3.67773e-08	S1PR4
rs61759532	T	C	0.18832	0.0768414	0.00912657	3.78007e-17	ACAP1
rs61916675	G	A	0.31688	0.0502062	0.00770827	7.35191e-11	NINJ2,NINJ2-AS1
rs62621812	A	G	0.0422337	0.0969781	0.017595	3.55435e-08	ZNF800
rs6562772	T	C	0.496139	-0.0425891	0.00719068	3.16475e-09	LINC00393
rs6679677	A	C	0.143731	0.30504	0.00976992	5.29663e-214	RSBN1
rs6724363	T	G	0.624374	0.0931767	0.00744904	6.70348e-36	AC007563.5
rs6771586	C	G	0.643842	0.0434611	0.00753465	8.01383e-09	MB21D2
rs6819946	C	T	0.55344	0.0593255	0.00725542	2.91676e-16	RP11-61G19.1
rs6822359	G	A	0.122503	-0.140394	0.0113668	4.79733e-35	RP11-563M4.2
rs6995041	G	C	0.405851	0.0516704	0.00732823	1.77787e-12	LINC01301
rs7030256	G	C	0.654896	0.243153	0.00768543	1.10154e-219	PTCSC2
rs7043516	C	A	0.167145	-0.109624	0.00983903	7.85959e-29	FOXE1
rs7127620	G	A	0.358738	-0.0419052	0.00754797	2.82651e-08	CCDC81
rs7144089	C	G	0.446636	-0.0509271	0.00777247	5.66761e-11	IGHA1
rs71508903	T	C	0.185029	0.0922717	0.00920019	1.13292e-23	ARID5B
rs7162561	C	T	0.263477	0.0487013	0.00813356	2.12834e-09	CA12
rs71641308	T	C	0.0967778	0.0673105	0.0120673	2.43377e-08	ZZZ3
rs7248104	A	G	0.433179	-0.0716951	0.00728087	7.0583e-23	INSR
rs72616654	G	C	0.553301	0.0453341	0.00724147	3.84123e-10	ADGRD2
rs72861081	G	A	0.0319933	0.10944	0.0200023	4.4657e-08	IRAG1,IRAG1-AS1,LYVE1
rs731151	A	G	0.202925	0.0781965	0.00886056	1.09245e-18	CTD-2132N18.3,RAB5C
rs73328814	A	G	0.0430088	-0.102636	0.0181888	1.67263e-08	BCAS3
rs73398272	A	G	0.247515	-0.0463766	0.00838297	3.16162e-08	FAM227B
rs7403531	C	T	0.800198	-0.0575313	0.00894119	1.23954e-10	RASGRP1,RP11-275I4.1
rs7444908	G	A	0.356249	-0.0586267	0.00754017	7.53009e-15	WDR41
rs74742299	T	C	0.167249	0.0601364	0.00959386	3.65216e-10	NR5A1
rs7508601	A	T	0.456347	0.0473775	0.00722845	5.58985e-11	SCAF1
rs7516736	G	A	0.626723	-0.0572695	0.00741647	1.14578e-14	NTRK1
rs75276787	G	A	0.0450051	0.100031	0.0173021	7.40543e-09	MYL2
rs75935798	T	C	0.270057	-0.0547958	0.00820225	2.38013e-11	LINC02265
rs7599564	G	A	0.623221	0.0492048	0.00747768	4.69786e-11	THADA
rs75998928	G	A	0.0568012	-0.116328	0.0159824	3.3752e-13	BMPR2
rs7609474	C	G	0.250787	0.046396	0.00828311	2.12775e-08	AC079807.4
rs76169968	A	G	0.0987934	-0.0814768	0.0122409	2.8119e-11	PCSK7
rs76174191	T	G	0.0294518	0.116737	0.0210869	3.09443e-08	RP11-107N7.2
rs76715626	C	T	0.0586465	0.170116	0.0148592	2.39166e-30	IL21R
rs76796396	T	C	0.0458628	0.0934873	0.016858	2.93008e-08	LINC02884
rs7701443	G	A	0.380329	-0.0423638	0.0074708	1.42312e-08	NR3C1
rs7754251	C	G	0.447223	0.0790118	0.00719623	4.78961e-28	BACH2
rs7764413	C	T	0.621057	-0.119488	0.00734738	1.81803e-59	USP8P1
rs7769592	C	T	0.0240302	-0.180421	0.0244143	1.46825e-13	HLA-DPA1,HLA-DPB1
rs77916927	G	A	0.0389859	-0.10835	0.0188901	9.70376e-09	MBIP
rs78102257	A	C	0.173968	0.0550125	0.0094682	6.23835e-09	SLC4A10
rs78198927	A	T	0.223513	0.0524863	0.00858852	9.88758e-10	HIBCH
rs7853472	A	G	0.396618	0.0940033	0.0073262	1.09774e-37	NEK6
rs79490353	C	T	0.0159486	0.226104	0.0281473	9.52138e-16	FLT3
rs794999	G	A	0.772063	-0.0791319	0.00851054	1.42988e-20	SYN2
rs7966413	A	C	0.677267	-0.0494578	0.007678	1.18299e-10	PRIM1
rs8006310	G	A	0.504618	-0.0453208	0.00719761	3.04166e-10	SIVA1
rs8013274	T	G	0.180058	0.0908317	0.00924118	8.44306e-23	ITPK1
rs8039472	G	A	0.510571	-0.0404571	0.00718921	1.82873e-08	ALPK3
rs8193	T	C	0.352107	0.0607274	0.00752348	6.93107e-16	CD44
rs889472	A	C	0.632463	0.0496077	0.00749824	3.69233e-11	RP11-70D24.2
rs897586	A	G	0.317522	-0.0652475	0.00777544	4.79954e-17	CASC19,PCAT1
rs9127	A	G	0.550003	-0.0401926	0.00722377	2.63767e-08	LNPEP
rs914960	A	T	0.150454	-0.0616394	0.0101491	1.25256e-09	RAVER2
rs9266721	A	C	0.602036	0.14158	0.00737702	4.30923e-82	HLA-S
rs9270910	C	G	0.418674	0.225495	0.00722198	5.11682e-214	HLA-DRB1
rs9368359	A	C	0.626055	-0.0533509	0.0073881	5.15347e-13	CASC15
rs938726	C	A	0.731544	-0.0689628	0.00805188	1.08268e-17	AGO2
rs947474	A	G	0.818506	0.0650122	0.00940912	4.86407e-12	LINC02649
rs9484676	C	G	0.18699	-0.0562138	0.0092675	1.31383e-09	HIVEP2
rs9497965	T	C	0.337026	0.0635946	0.00756479	4.21891e-17	RP11-631F7.1
rs9557201	G	A	0.232536	-0.0472272	0.00855394	3.3686e-08	UBAC2
rs9849015	C	T	0.327778	0.0438459	0.00762961	9.09411e-09	XCR1
rs9878655	C	T	0.381304	-0.101564	0.00744475	2.24182e-42	LPP
rs9880421	T	C	0.336872	-0.0442988	0.00765468	7.15929e-09	RP11-278L15.4

## Sheet: Table S3
Cohort	Study Design	Ancestry	Total N	Males	Mean Age	SD	Min Age	Max Age	Healthy N
1000BRAINS	Population-based	European	775	429	67.259	6.69541	53.4	85.4	775
ADNI1	Case-control (AD, MCI, healthy control)	European	735	436	74.8136	6.81534	54	90	204
ADNI2GO	Case-control (AD, MCI, healthy control)	European	649	352	72.3801	7.05931	55	91.4	564
ALSPACa	Population-based	European	391	391	19.56	0.85	18	21.5	391
ASRB	case-control	European	233	95	38.5	11.3	19	64	75
BETULA	Population-based	European	311	142	62.364	13.3142	25.5	81.3	311
BIG-Affy	Population-based	European	1180	492	22.5975	3.81081	18	40	1180
BIG-PsychChip	Population-based	European	432	226	22.5185	4.40097	17	44	432
BONN	Population-based	European	102	102	38.2255	6.58367	29	50	102
BrainScale	Population-based Twin Study	European	242	111	9.97367	1.3368	9.0137	14.9534	242
CARDIFF	Population-based	European	270	76	24.8074	6.89377	18	58	270
DNS-V3	Population-based	European	324	156	19.7037	1.23864	18	22	324
DNS-V4	Population-based	European	191	83	19.911	1.23435	18	22	191
EPIGEN	Epilepsy cases	European	178	74	38.4101	13.207	14	85	0
FOR2107	Population-based plus Affective disorders cases	European	785	311	34.3631	12.9691	18	65	416
GIG	Population-based	European	283	115	24.1625	2.41341	19	31	283
GSP	Population-based	European	442	191	21.4367	3.15464	18	35	442
HUBIN	Case-control (SCZ, healthy controls)	European	177	122	41.9159	8.19737	19.3511	56.271	97
HUNT	Population-based	European	876	414	58.8895	4.2028	50.4798	66.8273	876
IMAGEN	Population-based	European	1358	633	14.5632	0.440168	12.9315	17.2247	1358
IMpACT	Case-control (ADHD, healthy controls)	European	238	98	40.7689	12.0053	20	70	113
LBC1936	Population-based	European	604	319	72.6984	0.734048	71.039	74.2177	604
LIBD	Case-control (SCZ, healthy controls, unaffected siblings)	European	484	270	33.2035	10.1385	18.58	61.63	310
MCIC	Case-control (SCZ, healthy controls)	European	162	106	33.679	11.1882	18	59	94
MooDS	Population-based	European	282	153	33.6	9.8	18	51	282
MPIP	Case-control (MDD, healthy controls)	European	550	232	48.2636	13.3085	18	87	177
MPRC	Case-control (SCZ, healthy controls)	European	387	182	37.1835	14.5586	10	79	214
MÜNSTER	Case-control (MDD, healthy controls)	European	985	424	35.8447	12.1387	17	65	741
NCNG	Population-based	European	321	103	51.5767	16.7289	19.39	82.34	321
NESDA	Case-control (depression, anxiety, healthy controls)	European	254	83	37.5354	10.2126	18	57	55
NeuroIMAGE	Case-control (ADHD, healthy controls)	European	210	142	17.1	3.18774	8.1973	25.0409	61
NTR	Population-based Twin Study	European	322	125	29.4375	10.9904	12	56	322
OATS	Population-based Twin Study	European	360	123	70.5278	5.10222	65	89	360
PAFIP	Case-control (SCZ, healthy controls)	European	112	70	28.3484	7.95824	16.06	50.7	14
PDNZ	Case-control (Parkinson's disease, healthy controls)	European	164	108	68.2	7.8	45.5	81.9	47
PING	Population-based	European	337	186	11.7527	4.67345	3.42	20.75	337
PPMI	Case-control	European	414	277	61.6599	9.64688	30.6	84.9	124
QTIM	Population-based Twin Study	European	996	351	22.376	3.33049	15.4031	30.1081	996
SHIP	Population-based	European	1118	539	55.8077	12.7937	30	90	1118
SHIP-Trend	Population-based	European	891	392	50.3502	13.5331	22	81	891
Sydney MAS	Population-based	European	494	220	78.4318	4.67622	70.48	90.06	494
SYS	Family-based study	European	1675	791	28.282	17.4014	11	65.4167	1675
TCD-NUIG	Case-control (healthy control, schizophrenia)	European	192	84	29.901	10.3633	18	63	156
TOP	Case-control (SCZ, BD, other psychoses, healthy controls)	European	505	252	35.2066	10.2307	18.1903	64.7803	216
TOP3T	Case-control (SCZ, BD, other psychoses, healthy controls)	European	400	219	33.2439	11.8548	18	78	296
UiO2016	Case-control	European	229	131	31.7945	10.0056	15.6	60.49	90
UiO2017	Case-control	European	308	135	42.1391	17.9311	13.11	88.9798	247
UKBB	Population-based	European	10083	4822	62.7664	7.4	46.3765	46.3765	10083
UMCU	Case-control / family study (SCZ, BD, offspring, healthy controls)	European	698	325	33.1411	14.0976	9	67	548
This table is cited from Grasby KL, Jahanshad N, Painter JN, Colodro-Conde L, Bralten J, Hibar DP, et al. The genetic architecture of the human cerebral cortex. Science. 2020;367(6484).

## Sheet: Table S4
Table S4. Details for Mendelian randomization studies with tightened instrument variables selection
		ivw						Weighted Median				MR-EGGER
exposure	outcome	ivw.nsnp	ivw.b	ivw.se	ivw.pval	ivw.Q	ivw.Q_pval	wm.nsnp	wm.b	wm.se	wm.pval	nsnp	b	se	pval	Q	Q_pval	egger_intercept	pval
Hyperthyroidism(autoimmune)	wo_Mean_postcentral_surfavg	7	-16.3598	6.14816	0.00779275	5.90261	0.434187	7	-11.2157	7.84066	0.152588	7	11.4561	24.9327	0.665177	4.57739	0.469596	-6.87021	0.301715
Hyperthyroidism(autoimmune)	wo_Mean_frontalpole_surfavg	7	-1.19452	0.471045	0.0112159	6.66517	0.352924	7	-1.36725	0.617519	0.0268212	7	0.290408	1.97717	0.888965	5.95043	0.311072	-0.366742	0.473396
Hyperthyroidism(autoimmune)	wo_Mean_precentral_surfavg	7	-16.0893	6.7306	0.016827	1.47809	0.960937	7	-16.6235	8.36597	0.0469186	7	0.698878	27.3092	0.980573	1.07574	0.956228	-4.14506	0.553761
Hyperthyroidism(autoimmune)	wo_Mean_entorhinal_surfavg	7	-2.57569	1.09113	0.0182467	7.74048	0.25774	7	-2.09362	1.31747	0.112035	7	-4.96665	4.72745	0.341546	7.3407	0.19651	0.58992	0.624075
Hyperthyroidism(autoimmune)	wo_Mean_lateraloccipital_surfavg	7	-15.7869	7.8491	0.0442932	7.12379	0.30955	7	-9.72034	9.8232	0.322404	7	14.4827	31.9515	0.669347	5.98076	0.308096	-7.47715	0.373195
Hyperthyroidism(autoimmune)	wo_Mean_lingual_surfavg	7	-10.7783	5.15814	0.0366556	3.59562	0.731208	7	-11.9237	6.56086	0.0691563	7	-3.75462	20.9118	0.864559	3.4755	0.627098	-1.73527	0.743015
Hyperthyroidism(autoimmune)	wSA_Mean_superiorparietal_surfavg	7	11.3602	5.5741	0.0415466	3.60057	0.730545	7	10.5757	7.31415	0.148199	7	-13.7909	22.6111	0.568568	2.28322	0.808728	6.21029	0.303002
Hyperthyroidism(autoimmune)	wo_Mean_entorhinal_thickavg	7	0.00934341	0.0045378	0.0394926	4.13421	0.65852	7	0.00836685	0.00570912	0.142778	7	0.0367186	0.0183651	0.102021	1.7678	0.88025	-0.00677837	0.184587
Hyperthyroidism(autoimmune)	wo_Mean_posteriorcingulate_thickavg	7	0.00435144	0.00194556	0.0253123	3.07361	0.799554	7	0.00285648	0.00240362	0.234672	7	0.00574961	0.00790467	0.499617	3.0403	0.693772	-0.00034464	0.862365
Hypothyroidism(strict autoimmune)	wo_Mean_transversetemporal_thickavg	128	0.00642385	0.00248007	0.00959242	140.121	0.201014	128	0.00843802	0.00374506	0.0242525	128	0.0114337	0.00634934	0.0741322	139.308	0.197061	-0.000383687	0.392918
Hypothyroidism(strict autoimmune)	wTHICK_Mean_transversetemporal_thickavg	128	0.00603937	0.00211351	0.00426983	143.857	0.145568	128	0.00458837	0.00332857	0.168055	128	0.0117272	0.00537257	0.0309047	142.36	0.151356	-0.000436802	0.251806
Hypothyroidism(strict autoimmune)	wTHICK_Mean_parstriangularis_thickavg	129	-0.00273243	0.00120035	0.0228247	140.314	0.215466	129	-0.0038929	0.00189014	0.0394385	129	-0.00537024	0.00305462	0.0811442	139.346	0.21406	0.000202708	0.349424
Hypothyroidism(strict autoimmune)	wTHICK_Mean_posteriorcingulate_thickavg	128	0.00305749	0.0014426	0.0340549	144.609	0.135895	128	0.00416141	0.00220309	0.0589054	128	0.00436915	0.0036657	0.235541	144.435	0.124958	-0.000100717	0.697588
